# Supplementary material for: A Tröger’s Base-Derived Covalent Organic Polymer Containing Carbazole Units as a High-Performance Supercapacitor
Source: Polymers (Basel). 2021 Apr 24;13(9):1385. doi: 10.3390/polym13091385 (PMC8123202; doi:10.3390/polym13091385)
Supplement: Supplementary file 1 [file polymers-13-01385-s001.zip]

Archive with 1 entries (1 files):
- polymers-1163383-supplementary.pdf
